# Supplementary material for: Traits of a mussel transmissible cancer are reminiscent of a parasitic life style
Source: Sci Rep. 2021 Dec 16;11:24110. doi: 10.1038/s41598-021-03598-w (PMC8677744; doi:10.1038/s41598-021-03598-w)
Supplement: Supplementary file 5 — Supplementary Information 5. [file 41598_2021_3598_MOESM5_ESM.xlsx]

## Sheet: Feuil1
		Number of MtrBTN2-positive mussels/diagnostic method
		Cytology	Histology*	qPCRs*
				EF1α-i3	mtCR-D
	Sampling
	January N=900	22/900 (2.4%)	4/4	4/4	4/4
	July N=366	7/366 (1.9%)	7/7	7/7	7/7
	December N=300	15/300 (5.0%)	5/5	5/5	5/5
	*histological observations and qPCRs were carried out on some individuals diagnosed as positive for MtrBTN by cytological observation
	Supplementary table S1: results of the MtrBTN2 diagnostic methods (cytology, histology, qPCRs).
